# Supplementary material for: NKT cells promote Th1 immune bias to dengue virus that governs long-term protective antibody dynamics
Source: J Clin Invest. 2024 Aug 1;134(18):e169251. doi: 10.1172/JCI169251 (PMC11405039; doi:10.1172/JCI169251)
Supplement: Supporting data values [file jci-134-169251-s020.xlsx]

## Sheet: 1A
	IL-2	TNFa	IFNg	IL-17A	sFas	sFasL	Granzyme A	Granzyme B	Granzyme K	Perforin	Granulysin	IL-4	IL-10	IL-6
IL-2	0	0.6143	0.1819	0.6099	0.4075	0.3596	0.8258	0.554	0.2004	0.2639	0.3645	0.6175	0.1708	0.2652
TNFa	0.6143	0	0.2615	0.5463	0.3926	0.4182	0.5227	0.5885	-0.08606	0.2225	0.1091	0.9512	0.1294	0.3613
IFNg	0.1819	0.2615	0	0.5759	0.4353	0.3134	0.2953	0.575	-0.03494	0.6303	0.5264	0.2576	0.7913	0.2037
IL-17A	0.6099	0.5463	0.5759	0	0.4117	0.4071	0.6893	0.8815	0.1755	0.594	0.6982	0.5436	0.5295	0.5345
sFas	0.4075	0.3926	0.4353	0.4117	0	0.4307	0.3803	0.3803	0.2866	0.4643	0.237	0.3745	0.2694	0.1942
sFasL	0.3596	0.4182	0.3134	0.4071	0.4307	0	0.4188	0.4317	0.06697	0.3235	0.4674	0.4173	0.2159	0.1566
Granzyme A	0.8258	0.5227	0.2953	0.6893	0.3803	0.4188	0	0.6747	0.1872	0.3821	0.5994	0.5347	0.3039	0.2718
Granzyme B	0.554	0.5885	0.575	0.8815	0.3803	0.4317	0.6747	0	-0.01439	0.4902	0.6618	0.5823	0.5969	0.5416
Granzyme K	0.2004	-0.08606	-0.03494	0.1755	0.2866	0.06697	0.1872	-0.01439	0	0.05755	0.2083	-0.1298	0.08855	0.005652
Perforin	0.2639	0.2225	0.6303	0.594	0.4643	0.3235	0.3821	0.4902	0.05755	0	0.5389	0.1848	0.4084	0.3668
Granulysin	0.3645	0.1091	0.5264	0.6982	0.237	0.4674	0.5994	0.6618	0.2083	0.5389	0	0.1413	0.468	0.4087
IL-4	0.6175	0.9512	0.2576	0.5436	0.3745	0.4173	0.5347	0.5823	-0.1298	0.1848	0.1413	0	0.1526	0.3938
IL-10	0.1708	0.1294	0.7913	0.5295	0.2694	0.2159	0.3039	0.5969	0.08855	0.4084	0.468	0.1526	0	0.2064
IL-6	0.2652	0.3613	0.2037	0.5345	0.1942	0.1566	0.2718	0.5416	0.005652	0.3668	0.4087	0.3938	0.2064	0

## Sheet: 1B
IgG3+	IgG3-
0.772501	0
0	0.517229
1.71589	0.59641
0.119289	0
-0.0568024	0
1.29538	1.17999
1.04011	0
0.186236	0
0.803536	0.619891
0.619891	0
1.26022	0.186236
1.37456	0
0.455081
0
1.22763
0
0.571587

## Sheet: 2C
	WT NKT					KO NKT					WT NK					KO NK
Day 0	59	615.9	1289	322	2702	1791	1051	314	1633	957	1728	3096	2485	658	450	836	784	502	93	148
Day 3	12278	3481	4010	14196	4308	291	178	309	293	323	10008	3364	6860	1079	2485	2158	8487	15057	412	775
Day 5	2630	3741	283	3948	3853	632	561	502	1339	1112	11660	5645	11856	1150	477	10578	5814	4988	591	479

## Sheet: 2D
	WT iNKT
Day 0	30	518	976	335
Day 3	4445	1824	2397	2336	3714
Day 5	1241	1611	1180	3474	3660

## Sheet: 2E
	WT iNKT
Day 0	237	142	336	957	73
Day 3	816	2298	1724	2547
Day 5	604	506	1737	2807	2917

## Sheet: 2F
	WT iNKT			KO iNKT			WT Type III			KO Type III			WT Type II			KO Type II			WT DN			KO DN
Day 0	30	976		433	215	96	30	290	196	1300	760	178	23	19	26	43	63	14	0	0	0	14	13	27
Day 3	4445	1824	923	85	79	69	7683	1573	2975	19	0	120	150	84	112	122	99	103	0	0	0	66	0	17
Day 5	1241	1611	1180	210	148	89	1017	2043	2400	23	0	0	339	65	142	328	413	412	32	22	0	70	0	0

## Sheet: 2G
	CFSE- NKT-like cells										CFSE+ NKT-like cells
WT Day 0	0	63	0	265	378						79	0	119	97	0
KO Day 0	0	0	0	51	68	357	205	398			0	0	58	51	166	68	31
WT Day 3	469	181	208	129	250	399	630	470	409		1000	876	52	51	0	57	120	109	146
KO Day 3	126	0	0	28	0	147	215	203	249	138	0	25	51	28	23	59	107	101	31	119

## Sheet: 3C
		mTRBV1	mTRBV2	mTRBV3	mTRBV4	mTRBV5	mTRBV12-1	mTRBV12-2	mTRBV13-1	mTRBV13-2	mTRBV13-3	mTRBV14	mTRBV15	mTRBV14	mTRBV15	mTRBV16	mTRBV17	mTRBV19	mTRBV20	mTRBV23	mTRBV24	mTRBV26	mTRBV29	mTRBV30	mTRBV31
mTRBJ1-1		0.348059	-0.192251	-0.248223	-0.273627	0.0616281	-0.542678	-0.441813	0.242087	0.320679	-0.00318181	0.140582	-0.306672			-0.077453	0.639076	0.108765	0.306381			-0.467887	0.0108434		0.385154
mTRBJ1-2		0.253525	-0.740777	-0.0171836	-0.456497		-0.376715	0.109163	-0.00418704	0.198007	0.230634	-0.607154	-0.563282			-0.625559	-0.0215541	-0.24868				0.119289	-0.241469		0.0127312
mTRBJ1-3		-0.0377093	-0.547057	-0.0278948	0.301804	0.803456	-0.684542	0.0913555	0.0186258	0.7053	0.529411		-0.383079			0.108939		-0.0704286	0.116007			-0.477574	0.54839		0.388681
mTRBJ1-4		-0.1256	0.259897	0.269391	-0.986271	0.100644	-0.393087	2.20873	0.0992611	-0.261847	0.192352	0.127014	-0.0363637			-0.0801595		-0.174915	1.48391	0.370394		0.0634896	0.426981		-0.101344
mTRBJ1-5		0.716743		-0.209144	-0.0239915	0.0292713	-0.962115	3.06192	-0.179036	-0.0668199	0.339971		-0.427331			-0.551075									-0.00858877
mTRBJ1-6
mTRBJ1-7
mTRBJ2-1		0.417053	0.635839	0.149147	-0.0952081	-0.400927	0.260529	-0.110306	0.280451	-0.0444161	-0.307065	-0.382266	-0.451132			-0.293176	0.446253	-0.0607833	0.0558334	-1.48657		0.223548	-0.236382		-0.220984
mTRBJ2-2		0.247548	-1.06497	0.0659672		-0.570419			-0.448612	-0.285423		-0.188626				-0.739607						-0.525983
mTRBJ2-3		0.300147	-0.531096	-0.445584	-0.0646203	0.067083	-0.0186151	0.811951	0.20297		0.650953	-0.240781	-0.351906			-0.319719	-0.246492	0.281379	-0.274684			0.886976	0.910706		0.266485
mTRBJ2-4		0.0589542	-0.0533103	-0.135713	-0.197179	0.0412382	-0.158796	0.377255	-0.495905	0.287263	0.14925	0.159534	-0.351932			-0.391799	-0.929987	-0.346888	-0.036918		-0.0557263		-0.0874168		0.122393
mTRBJ2-5		0.319002	0.208882	0.183935	-0.382026	-0.0876937	-0.414364	0.245063	-0.0716831	0.14018	-0.290217	0.00559957	0.0746888			0.0588169	-0.429366	0.351189	0.535088	-0.718001		-0.332667	-0.172658	-0.635925	-0.0511637
mTRBJ2-7		0.116232	0.773506	0.0453314	0.0377983	0.415889	0.16756	-0.100034	0.0567636	0.230689	-0.269699	0.269089	-0.157006			-0.256068	0.343432	-0.150767	0.229367	0.1805		0.189176	0.329779	-1.13741	-0.0507557

## Sheet: 4B
3-WT	3-KO	5-WT	5KO
3.51574	3.78696	3.19618	3.68975
3.63659	3.98918	3.47041	3.67979
3.63347	3.56253	3.06967	3.62665
3.86261	3.89916	3.09167	3.80058
3.92891	3.96951	3.5387	3.58206
3.78696	3.95226

## Sheet: 4C
3-WT	3-KO	5-WT	5KO
6.68955	5.96988	5.9475	5.9291
6.61327	5.75905	5.81881	5.99527
6.26217	5.98967	5.47108	6.16711
6.34316	6.39971	5.03667	6.02707
6.45995	6.15166	5.47404	6.03425
6.35171	6.31656	5.16089	5.94201
6.113	6.31322	5.46545	5.87087
6.21193	5.97268	4.92424
6.34121	6.04237	5.13063

[truncated: 51 more sheets: 4D, 4E, 4F, 4G, 4H, 4I, 5A, 5B, 6A, 6B, 6C, 6D, 6H, 6I, 6J, 6K, 7B, 7C, 7D, 7E …]
